# Supplementary material for: Relapse Patterns and Clinical Outcomes in Cardiac Sarcoidosis: Insights from a Retrospective Single-Center Cohort Study
Source: J Clin Med. 2025 Sep 3;14(17):6234. doi: 10.3390/jcm14176234 (PMC12429488; doi:10.3390/jcm14176234)
Supplement: Supplementary file 1 [file jcm-14-06234-s001.zip]

Archive with 1 entries (1 files):
- jcm-3820779-supplementary.pdf
